# Supplementary material for: New Monoclonal Antibodies to Defined Cell Surface Proteins on Human Pluripotent Stem Cells
Source: Stem Cells. 2017 Jan 19;35(3):626–40. doi: 10.1002/stem.2558 (PMC5412944; doi:10.1002/stem.2558)
Supplement: Supplementary file 10 — Supporting Information Table 3. [file STEM-35-626-s010.xlsx]

## Sheet: Supplemental Table S3
anti-hGPR64
	MEL1			WA09			hiPS-NHF1.3			hiPS-PDL-D1C6
	Q2	Q1	Q2/Q1+Q2	Q2	Q1	Q2/Q1+Q2	Q2	Q1	Q2/Q1+Q2	Q2	Q1	Q2/Q1+Q2
Day0	67.9	21.9	75.6125	71.3	19.8	78.2656	81.8	3.33	96.0883	80	8.97	89.9179
	39.8	49.7	44.4693	62.9	13.4	82.4377	83.9	1.93	97.7514	70.9	11.9	85.628
	51.4	39.7	56.4215	71.2	10.8	86.8293	80.9	5.84	93.2672	79.5	3.42	95.8755
Average	53.0333	37.1	58.8344	68.4667	14.6667	82.5109	82.2	3.7	95.7023	76.8	8.09667	90.4738
SD	14.121	14.0812	15.7112	4.82113	4.63177	4.28228	1.53948	1.98109	2.26685	5.11566	4.30693	5.14633
SEM	8.15278	8.12978	9.07086	2.78348	2.67416	2.47238	0.888819	1.14378	1.30877	2.95353	2.48661	2.97123
Day7	4.09	1.92	68.0532	22.1	1.12	95.1766	7.72	0.29	96.3795	26.9	4.75	84.9921
	6.58	0.43	93.8659	3.74	0.09	97.6501	8.86	0.94	90.4082	24.6	4.08	85.7741
	0.73	0.23	76.0417	4.9	0.86	85.0694	12.3	1.77	87.42	18.5	2.27	89.0708
Average	3.8	0.86	79.3203	10.2467	0.69	92.632	9.62667	1	91.4026	23.3333	3.7	86.6123
SD	2.93576	0.923418	13.215	10.2817	0.53563	6.66516	2.38431	0.741822	4.56177	4.34089	1.28293	2.16469
SEM	1.69496	0.533135	7.62966	5.93612	0.309246	3.84813	1.37658	0.428291	2.63374	2.50621	0.740698	1.24979
Day14	0.75	0.09	89.2857	3.11	0.12	96.2848	0.88	0.05	94.6237	6.47	0.63	91.1268
	0.38	0.05	88.3721	0.74	0.06	92.5	0.26	0.01	96.2963	5.04	0.61	89.2035
	0.13	0.07	65	0.16	0.01	94.1176	0.37	0.04	90.2439	4.96	0.83	85.6649
Average	0.42	0.07	80.8859	1.33667	0.0633333	94.3008	0.503333	0.0333333	93.7213	5.49	0.69	88.6651
SD	0.311929	0.02	13.7652	1.56289	0.0550757	1.89905	0.330807	0.0208167	3.12547	0.849647	0.121655	2.77044
SEM	0.180093	0.011547	7.94735	0.902336	0.031798	1.09642	0.190992	0.0120185	1.80449	0.490544	0.0702377	1.59951
Day28	0.1	0.12	45.4545	0.55	0.1	84.6154	0.26	0.09	74.2857	0.93	0.06	93.9394
	0.46	0.04	92	0.33	0.06	84.6154	0.09	0.02	81.8182	0.44	0	100
	0.39	0.02	95.122	0.34	0.01	97.1429	0.45	0.04	91.8367	0.3	0.06	83.3333
Average	0.316667	0.06	77.5255	0.406667	0.0566667	88.7912	0.266667	0.05	82.6469	0.556667	0.04	92.4242
SD	0.190875	0.052915	27.8181	0.124231	0.0450925	7.23274	0.180093	0.0360555	8.80481	0.330807	0.034641	8.43601
SEM	0.110202	0.0305505	16.0608	0.0717248	0.0260342	4.17582	0.103976	0.0208167	5.08346	0.190992	0.02	4.87053
anti-hCDCP1
	MEL1			WA09			hiPS-NHF1.3			hiPS-PDL-D1C6
	Q2	Q1	Q2/Q1+Q2	Q2	Q1	Q2/Q1+Q2	Q2	Q1	Q2/Q1+Q2	Q2	Q1	Q2/Q1+Q2
Day0	86.5	2.97	96.6805	87.4	2.91	96.7778	80.1	6.49	92.5049	81.1	7.18	91.8668
	87	4.05	95.5519	71.5	4.46	94.1285	80.5	5.49	93.6155	81.9	4.42	94.8795
	85.8	3.27	96.3287	76.8	5.2	93.6585	77.3	7.33	91.3388	80	3.1	96.2696
Average	86.4333	3.43	96.187	78.5667	4.19	94.8549	79.3	6.43667	92.4864	81	4.9	94.3386
SD	0.602771	0.557494	0.577469	8.09588	1.16863	1.68172	1.74356	0.921159	1.1385	0.953939	2.08192	2.25067
SEM	0.34801	0.32187	0.333402	4.67416	0.67471	0.970942	1.00664	0.531831	0.657311	0.550757	1.202	1.29943
Day7	2.42	4.98	32.7027	15.1	8.79	63.2064	6.29	7.64	45.1543	12.9	15.2	45.9075
	2.28	2.28	50	2.02	2.31	46.6513	4.32	7.33	37.0815	11.4	10.7	51.5837
	0.3	0.3	50	4.3	4.1	51.1905	6.25	7.53	45.3556	11.5	11.1	50.885
Average	1.66667	2.52	44.2342	7.14	5.06667	53.6827	5.62	7.5	42.5305	11.9333	12.3333	49.4587
SD	1.18564	2.34921	9.9866	6.98719	3.34641	8.55431	1.12601	0.157162	4.72	0.83865	2.49065	3.09525
SEM	0.684527	1.35632	5.76577	4.03406	1.93205	4.93883	0.650103	0.0907377	2.72509	0.484195	1.43798	1.78704
Day14	1.06	0.22	82.8125	1.44	0.64	69.2308	0.37	0.17	68.5185	3.05	3.48	46.7075
	0.33	0.11	75	1.38	0.06	95.8333	0.12	0.05	70.5882	2.02	3.19	38.7716
	0.1	0.03	76.9231	0.17	0.17	50	0.27	0.11	71.0526	2.36	2.79	45.8252
Average	0.496667	0.12	78.2452	0.996667	0.29	71.688	0.253333	0.11	70.0531	2.47667	3.15333	43.7681
SD	0.501232	0.0953939	4.0706	0.716543	0.308058	23.0153	0.125831	0.06	1.34914	0.524817	0.346458	4.34954
SEM	0.289386	0.0550757	2.35016	0.413696	0.177858	13.2879	0.0726483	0.034641	0.778928	0.303003	0.200028	2.51121
Day28	0.36	0.07	83.7209	1.12	0.06	94.9153	0.15	0.04	78.9474	0.26	0.7	27.0833
	0.39	0.03	92.8571	0.75	0.012	98.4252	0.02	0.08	20	0.28	0.25	52.8302
	0.37	0.05	88.0952	1.22	0.04	96.8254	0.18	0.12	60	0.16	0.08	66.6667
Average	0.373333	0.05	88.2244	1.03	0.0373333	96.7219	0.116667	0.08	52.9825	0.233333	0.343333	48.8601
SD	0.0152753	0.02	4.56948	0.247588	0.0241109	1.75726	0.085049	0.04	30.0937	0.064291	0.320364	20.0881
SEM	0.00881917	0.011547	2.63819	0.142945	0.0139204	1.01455	0.0491031	0.023094	17.3746	0.0371184	0.184962	11.5979
anti-hF11R
	MEL1			WA09			hiPS-NHF1.3			hiPS-PDL-D1C6
	Q2	Q1	Q2/Q1+Q2	Q2	Q1	Q2/Q1+Q2	Q2	Q1	Q2/Q1+Q2	Q2	Q1	Q2/Q1+Q2
	90.1	0.26	99.7123	83.6	0.21	99.7494	86.7	0.09	99.8963	86	6	93.4783
	90.9	0.44	99.5183	86.8	0.21	99.7586	84.6	0.29	99.6584	82.6	0.06	99.9274
Average	90.5	0.35	99.6153	85.2	0.21	99.754	85.65	0.19	99.7773	84.3	3.03	96.7028
SD	0.565685	0.127279	0.137164	2.26274	0	0.00651612	1.48492	0.141421	0.168235	2.40416	4.20021	4.56024
SEM	0.326599	0.0734847	0.0791915	1.30639	0	0.00376209	0.857321	0.0816497	0.0971304	1.38804	2.42499	2.63286
Day7	10.6	0.29	97.337	27.7	0.35	98.7522	6.51	0.11	98.3384	31.1	0.58	98.1692
	6.38	0.07	98.9147	8.24	0.01	99.8788	11.8	0.11	99.0764	31.2	0.35	98.8906
	1.75	0.05	97.2222	11.2	0.2	98.2456	12.8	0.51	96.1683	20.7	0.16	99.233
Average	6.24333	0.136667	97.8247	15.7133	0.186667	98.9589	10.37	0.243333	97.861	27.6667	0.363333	98.7643
SD	4.42658	0.133167	0.945777	10.4857	0.170392	0.835968	3.38004	0.23094	1.51168	6.03352	0.210317	0.543038
SEM	2.55569	0.0768838	0.546044	6.05394	0.0983757	0.482646	1.95147	0.133333	0.872768	3.48345	0.121427	0.313523
Day14	5.1	0.02	99.6094	6.42	0.01	99.8445	0.18	0	100	6.52	0	100
	1.21	0.01	99.1803	7.09	0.06	99.1608	0.2	0.01	95.2381	5.32	0.05	99.0689
	0.6	0.01	98.3607	1.59	0.14	91.9075	0.37	0.01	97.3684	5.05	0.09	98.249
Average	2.30333	0.0133333	99.0501	5.03333	0.07	96.9709	0.25	0.00666667	97.5355	5.63	0.0466667	99.106
SD	2.44111	0.0057735	0.634461	3.00077	0.0655744	4.39836	0.104403	0.0057735	2.38535	0.782496	0.0450925	0.876075
SEM	1.40938	0.00333333	0.366306	1.7325	0.0378594	2.5394	0.0602771	0.00333333	1.37718	0.451774	0.0260342	0.505802
Day28	1.18	0.09	92.9134	4.58	0.04	99.1342	0.3	0.06	83.3333	1.05	0.22	82.6772
	1.24	0.01	99.2	3.23	0.01	99.6914	0.18	0.03	85.7143	0.89	0	100
	1.53	0.01	99.3506	5	0	100	0.15	0	100	0.2	0.02	90.9091
Average	1.31667	0.0366667	97.1547	4.27	0.0166667	99.6085	0.21	0.03	89.6825	0.713333	0.08	91.1954
SD	0.187172	0.046188	3.67384	0.924824	0.0208167	0.438805	0.0793725	0.03	9.01414	0.4517	0.121655	8.66497
SEM	0.108064	0.0266667	2.12109	0.533948	0.0120185	0.253344	0.0458258	0.0173205	5.20432	0.260789	0.0702377	5.00272
anti-hDSG2
	MEL1			WA09			hiPS-NHF1.3			hiPS-PDL-D1C6
Day0	Q2	Q1	Q2/Q1+Q2	Q2	Q1	Q2/Q1+Q2	Q2	Q1	Q2/Q1+Q2	Q2	Q1	Q2/Q1+Q2
	89.7	0.24	99.7332	81.4	2.04	97.5551	86.1	0.5	99.4226	84.4	1.06	98.7597
	84.3	3.66	95.839	81.5	1.28	98.4537	84.8	0.68	99.2045	81.4	0.49	99.4016
Average	87	1.95	97.7861	81.45	1.66	98.0044	85.45	0.59	99.3136	82.9	0.775	99.0806
SD	3.81838	2.41831	2.75357	0.0707107	0.537401	0.635409	0.919239	0.127279	0.154249	2.12132	0.403051	0.45395
SEM	2.20454	1.39621	1.58978	0.0408248	0.310269	0.366853	0.530723	0.0734847	0.0890555	1.22474	0.232702	0.262088
Day7	15.3	0.79	95.0901	19.5	0.35	98.2368	7.02	0.17	97.6356	32.9	0.67	98.0042
	5.64	0.17	97.074	24	0.27	98.8875	12.2	0.14	98.8655	32.2	0.56	98.2906
	0.93	0.07	93	4.73	0.29	94.2231	12	1.15	91.2548	22.4	0.65	97.18
Average	7.29	0.343333	95.0547	16.0767	0.303333	97.1158	10.4067	0.486667	95.9186	29.1667	0.626667	97.8249
SD	7.32571	0.390043	2.03724	10.0808	0.0416333	2.52619	2.93464	0.574659	4.08556	5.87055	0.0585947	0.576564
SEM	4.2295	0.225191	1.1762	5.82016	0.024037	1.45849	1.69432	0.33178	2.3588	3.38936	0.0338296	0.33288
Day14	6.71	0.04	99.4074	4.51	0.14	96.9892	2.39	0.06	97.551	6.39	0.12	98.1567
	2	0.02	99.0099	4.32	0.11	97.5169	0.57	0	100	6.14	0.1	98.3974
	1.1	0.05	95.6522	1.33	0.04	97.0803	0.41	0.1	80.3922	6.49	0.25	96.2908
Average	3.27	0.0366667	98.0232	3.38667	0.0966667	97.1955	1.12333	0.0533333	92.6477	6.34	0.156667	97.615
SD	3.01292	0.0152753	2.06293	1.78366	0.051316	0.282073	1.09988	0.0503322	10.684	0.180278	0.0814453	1.15307
SEM	1.73951	0.00881917	1.19103	1.0298	0.0296273	0.162855	0.635015	0.0290593	6.16843	0.104083	0.0470225	0.665724
Day28	3.62	0.04	98.9071	3.42	0.05	98.5591	0.31	0.03	91.1765	1.19	0.15	88.806
	2.36	0.04	98.3333	2.73	0.05	98.2014	0.3	0.02	93.75	0.44	0.16	73.3333
	0.5	0.01	98.0392	4.39	0.1	97.7728	0.46	0.03	93.8776	0.2	0.02	90.9091
Average	2.16	0.03	98.4266	3.51333	0.0666667	98.1778	0.356667	0.0266667	92.9347	0.61	0.11	84.3495
SD	1.56959	0.0173205	0.441389	0.833926	0.0288675	0.393658	0.0896289	0.0057735	1.52398	0.51643	0.0781025	9.59803
SEM	0.906201	0.01	0.254836	0.481468	0.0166667	0.227279	0.0517472	0.00333333	0.879872	0.298161	0.0450925	5.54142
anti-hCDH3
	MEL1			WA09			hiPS-NHF1.3			hiPS-PDL-D1C6
	Q2	Q1	Q2/Q1+Q2	Q2	Q1	Q2/Q1+Q2	Q2	Q1	Q2/Q1+Q2	Q2	Q1	Q2/Q1+Q2
	70.2	18.8	78.8764	52	24.6	67.8851	58.5	26.6	68.7427	56	29.5	65.4971
	73.9	17.1	81.2088	53.5	27.5	66.0494	54	30.5	63.9053	37.4	45.5	45.1146
Average	72.05	17.95	80.0426	52.75	26.05	66.9673	56.25	28.55	66.324	46.7	37.5	55.3058
SD	2.6163	1.20208	1.64925	1.06066	2.05061	1.29806	3.18198	2.75772	3.42051	13.1522	11.3137	14.4126
SEM	1.51052	0.694022	0.952193	0.612372	1.18392	0.749436	1.83712	1.59217	1.97483	7.59342	6.53197	8.32111
Day7	2.73	4.38	38.3966	8.48	15.8	34.9259	1.87	4.84	27.8689	10.2	20	33.7748
	0.96	6.16	13.4831	1.7	1.99	46.0705	2.27	9.7	18.9641	9.4	21.3	30.6189
	0.36	0.9	28.5714	5.27	5.27	50	2.61	10.6	19.7578	6.6	11.7	36.0656
Average	1.35	3.81333	26.8171	5.15	7.68667	43.6654	2.25	8.38	22.1969	8.73333	17.6667	33.4864
SD	1.23219	2.67539	12.5491	3.39159	7.21521	7.81956	0.370405	3.09858	4.92806	1.89033	5.20801	2.73477
SEM	0.711407	1.54464	7.2452	1.95814	4.1657	4.51462	0.213854	1.78897	2.84522	1.09138	3.00684	1.57892
Day14	1.43	0.2	87.7301	2.44	0.59	80.5281	0.26	0.13	66.6667	2.26	4.71	32.4247
	0.4	0.28	58.8235	2.83	0.06	97.9239	0.07	0.09	43.75	1.57	3.32	32.1063
	0.17	0.08	68	0.422	0.16	72.5086	0.13	0.22	37.1429	0.97	3.97	19.6356
Average	0.666667	0.186667	71.5179	1.89733	0.27	83.6535	0.153333	0.146667	49.1865	1.6	4	28.0555
SD	0.670994	0.100664	14.7709	1.29247	0.281603	12.9927	0.0971253	0.0665833	15.4945	0.645523	0.695485	7.2936
SEM	0.387399	0.0581187	8.52796	0.746208	0.162583	7.50134	0.0560753	0.0384419	8.94577	0.372693	0.401539	4.21096
Day28	0.83	0.04	95.4023	1.15	0.06	95.0413	0.1	0.05	66.6667	0.15	0.19	44.1176
	0.54	0.03	94.7368	0.67	0.08	89.3333	0.02	0.08	20	0.27	0.21	56.25
	0.33	0.05	86.8421	1.13	0.04	96.5812	0.15	0.14	51.7241	0.23	0.14	62.1622
Average	0.566667	0.04	92.3271	0.983333	0.06	93.652	0.09	0.09	46.1303	0.216667	0.18	54.1766
SD	0.251064	0.01	4.76177	0.271539	0.02	3.81846	0.0655744	0.0458258	23.8309	0.061101	0.0360555	9.1992
SEM	0.144952	0.0057735	2.74921	0.156773	0.011547	2.20459	0.0378594	0.0264575	13.7588	0.0352767	0.0208167	5.31116
anti-hNLGN4X
	MEL1			WA09			hiPS-NHF1.3			hiPS-PDL-D1C6
Day0	Q2	Q1	Q2/Q1+Q2	Q2	Q1	Q2/Q1+Q2	Q2	Q1	Q2/Q1+Q2	Q2	Q1	Q2/Q1+Q2
	80	0.86	98.9364	76.5	1.55	98.0141	82.7	4.14	95.2326	80.1	6.48	92.5156
	72	20.4	77.9221	78.1	2.82	96.5151	81.6	3.62	95.7522	78.9	4.1	95.0602
Average	76	10.63	88.4293	77.3	2.185	97.2646	82.15	3.88	95.4924	79.5	5.29	93.7879
SD	5.65685	13.8169	14.8594	1.13137	0.898026	1.05997	0.777817	0.367696	0.367384	0.848528	1.68291	1.79934
SEM	3.26599	7.97717	8.57907	0.653197	0.518475	0.611971	0.449073	0.212289	0.212109	0.489898	0.971631	1.03885
Day7	2.28	3.71	38.0634	19.9	4.48	81.6243	1.88	4.88	27.8107	10.2	19.8	34
	1	5.15	16.2602	1.97	0.84	70.1068	3.62	6	37.6299	11.6	18.2	38.9262
	0.28	0.46	37.8378	4.19	2.8	59.9428	4.97	7.95	38.4675	6.96	11.8	37.1002
Average	1.18667	3.10667	30.7205	8.68667	2.70667	70.5579	3.49	6.27667	34.636	9.58667	16.6	36.6755
SD	1.01298	2.40251	12.5235	9.77426	1.82179	10.8478	1.5491	1.55359	5.92577	2.38003	4.2332	2.4904
SEM	0.584846	1.38709	7.23045	5.64317	1.05181	6.26298	0.894371	0.896964	3.42124	1.37411	2.44404	1.43784
Day14	0.35	0.26	57.377	1.22	0.4	75.3086	0.1	0.31	24.3902	1.8	4.37	29.1734
	0.4	0.38	51.2821	0.45	0.1	81.8182	0.05	0.14	26.3158	1.01	4.02	20.0795
	0.08	0.16	33.3333	0.15	0.09	62.5	0.06	0.18	25	0.85	3.64	18.931
Average	0.276667	0.266667	47.3308	0.606667	0.196667	73.2089	0.07	0.21	25.2353	1.22	4.01	22.728
SD	0.172143	0.110151	12.4994	0.551936	0.176163	9.82876	0.0264575	0.0888819	0.98411	0.508626	0.365103	5.61139
SEM	0.099387	0.0635959	7.21652	0.31866	0.101708	5.67464	0.0152753	0.051316	0.568176	0.293655	0.210792	3.23974
Day28	0.15	0.04	78.9474	0.3	0.07	81.0811	0.11	0.1	52.381	0.15	0.25	37.5
	0.32	0.06	84.2105	0.06	0.02	75	0.09	0.07	56.25	0.06	0.23	20.6897
	0.11	0.02	84.6154	0.14	0.14	50	0.31	0.11	73.8095	0.1	0.1	50
Average	0.193333	0.04	82.5911	0.166667	0.0766667	68.6937	0.17	0.0933333	60.8135	0.103333	0.193333	36.0632
SD	0.111505	0.02	3.16204	0.122202	0.0602771	16.4723	0.121655	0.0208167	11.4199	0.0450925	0.0814453	14.7079
SEM	0.0643774	0.011547	1.82561	0.0705534	0.034801	9.51027	0.0702377	0.0120185	6.59331	0.0260342	0.0470225	8.49161
anti-hPCDH1
	MEL1			WA09			hiPS-NHF1.3			hiPS-PDL-D1C6
	Q2	Q1	Q2/Q1+Q2	Q2	Q1	Q2/Q1+Q2	Q2	Q1	Q2/Q1+Q2	Q2	Q1	Q2/Q1+Q2
Day0	89.2	1.34	98.52	89.7	1.67	99.06	79.9	5.04	94.0664	86.1	2.96	96.6764
	83.6	6.7	92.5803	75.9	5.39	97.9987	81.8	4.08	95.2492	77.1	6.94	91.742
	85.2	6.39	93.0233	75	6.43	96.3763	76.8	6.62	92.0643	81.8	1.47	98.2347
Average	86	4.81	94.7078	80.2	4.49667	97.8117	79.5	5.24667	93.7933	81.6667	3.79	95.551
SD	2.88444	3.0091	3.30884	8.23954	2.50259	1.35162	2.52389	1.28255	1.60994	4.50148	2.82788	3.38946
SEM	1.66533	1.73731	1.91036	4.7571	1.44487	0.780356	1.45717	0.74048	0.929497	2.59893	1.63268	1.9569
Day7	3.15	8.84	26.2719	13.1	8.27	74.5165	1.06	5.93	15.1645	12.7	16.9	42.9054
	1.5	2.97	33.557	3.88	12.9	82.2034	4.18	7.55	35.6351	10.4	18	36.6197
	0.16	1.01	13.6752	1.29	4.33	31.5403	4.13	8.78	31.9907	7.38	12.4	37.3104
Average	1.60333	4.27333	24.5014	6.09	8.5	62.7534	3.12333	7.42	27.5968	10.16	15.7667	38.9452
SD	1.49768	4.07446	10.0585	6.20742	4.28963	27.3032	1.78707	1.42944	10.9198	2.66811	2.96704	3.447
SEM	0.864684	2.35239	5.80726	3.58386	2.47662	15.7635	1.03177	0.825288	6.30453	1.54043	1.71302	1.99013
Day14	0.54	1.53	26.087	0.61	2.2	60.396	0.25	0.38	39.6825	2.8	3.33	45.677
	0.12	0.44	21.4286	0.21	0.63	67.7419	0.1	0.15	40	1.32	2.98	30.6977
	0.24	0.53	31.1688	0.09	0.74	50	0.04	0.21	16	0.6	4.56	11.6279
Average	0.3	0.833333	26.2281	0.303333	1.19	59.3793	0.13	0.246667	31.8942	1.57333	3.62333	29.3342
SD	0.216333	0.605007	4.87166	0.272274	0.876413	8.91456	0.108167	0.119304	13.7657	1.12167	0.829839	17.0654
SEM	0.1249	0.349301	2.81266	0.157198	0.505997	5.14682	0.06245	0.0688799	7.94762	0.647594	0.479108	9.85274
Day28	0.03	0.12	20	0.14	0.95	66.6667	0.04	0.23	14.8148	0.06	0.37	13.9535
	0.26	0.56	31.7073	0.03	0.72	60	0.04	0.08	33.3333	0.18	0.29	38.2979
	0.12	0.24	33.3333	0.1	0.98	41.6667	0.09	0.17	34.6154	0.04	0.13	23.5294
Average	0.136667	0.306667	28.3469	0.09	0.883333	56.1111	0.0566667	0.16	27.5878	0.0933333	0.263333	25.2603
SD	0.115902	0.22745	7.27419	0.0556776	0.142244	12.9458	0.0288675	0.0754983	11.0803	0.0757188	0.122202	12.2641
SEM	0.0669162	0.131318	4.19976	0.0321455	0.0821246	7.47424	0.0166667	0.043589	6.39723	0.0437163	0.0705534	7.0807
GCTM-2
	MEL1			WA09			hiPS-NHF1.3			hiPS-PDL-D1C6
Day0	Q2	Q1	Q2/Q1+Q2	Q2	Q1	Q2/Q1+Q2	Q2	Q1	Q2/Q1+Q2	Q2	Q1	Q2/Q1+Q2
	80.6	10.8	88.1838	74.4	2.66	96.5481	57.9	29.5	66.2471	78.7	6.39	92.4903
	81.5	10.1	88.9738	75.6	5.51	93.2068	60.5	24.4	71.2603	77.7	5.3	93.6145
Average	81.05	10.45	88.5788	75	4.085	94.8775	59.2	26.95	68.7537	78.2	5.845	93.0524
SD	0.636396	0.494975	0.558608	0.848528	2.01525	2.36272	1.83848	3.60624	3.54484	0.707107	0.770746	0.794897
SEM	0.367423	0.285774	0.322513	0.489898	1.16351	1.36412	1.06145	2.08207	2.04662	0.408248	0.444991	0.458934
Day7	5.58	1.22	82.0588	22.9	1.98	92.0418	2.6	3.99	39.4537	22.8	8.53	72.7737
	4.04	3.91	50.8176	3.8	0.56	87.156	3.72	6.69	35.7349	21.6	5.54	79.5873
	0.537	0.83	39.2831	6.96	0.157	97.794	3.52	8.59	29.0669	15.1	6.37	70.3307
Average	3.38567	1.98667	57.3865	11.22	0.899	92.3306	3.28	6.42333	34.7518	19.8333	6.81333	74.2306
SD	2.58439	1.67703	22.1315	10.2378	0.957613	5.3249	0.597327	2.31157	5.26273	4.14287	1.54351	4.7972
SEM	1.4921	0.968234	12.7776	5.91081	0.552878	3.07433	0.344867	1.33458	3.03844	2.39188	0.891148	2.76967
Day14	0.25	0.21	54.3478	1.31	0.38	77.5148	0.1	0.38	20.8333	4.25	3.11	57.7446
	0.48	0.03	94.1176	0.43	0.43	50	0.15	0.13	53.5714	2.67	2.48	51.8447
	0.11	0.08	57.8947	0.08	0.17	32	0.09	0.38	19.1489	3.32	2.5	57.0447
Average	0.28	0.106667	68.7867	0.606667	0.326667	53.1716	0.113333	0.296667	31.1846	3.41333	2.69667	55.5446
SD	0.186815	0.0929157	22.0088	0.633745	0.137961	22.9226	0.0321455	0.144338	19.4059	0.794124	0.358097	3.22332
SEM	0.107858	0.0536449	12.7068	0.365893	0.079652	13.2343	0.0185592	0.0833333	11.204	0.458488	0.206747	1.86099
Day28	0.05	0.04	55.5556	0.13	0.17	43.3333	0.07	0.18	28	0.07	0.76	8.43373
	0.14	0.06	70	0.12	0.16	42.8571	0.04	0.12	25	0.08	0.21	27.5862
	0.17	0.1	62.963	0.04	0.03	57.1429	0.05	0.19	20.8333	0.16	0.18	47.0588
Average	0.12	0.0666667	62.8395	0.0966667	0.12	47.7778	0.0533333	0.163333	24.6111	0.103333	0.383333	27.6929
SD	0.06245	0.0305505	7.22301	0.0493288	0.0781025	8.11389	0.0152753	0.0378594	3.59913	0.0493288	0.326548	19.3128
SEM	0.0360555	0.0176383	4.17021	0.02848	0.0450925	4.68456	0.00881917	0.0218581	2.07796	0.02848	0.188532	11.1502
TRA-1-60
	MEL1			WA09			hiPS-NHF1.3			hiPS-PDL-D1C6
Day0	Q2	Q1	Q2/Q1+Q2	Q2	Q1	Q2/Q1+Q2	Q2	Q1	Q2/Q1+Q2	Q2	Q1	Q2/Q1+Q2
	82	7.19	91.9386	74.9	3.63	95.3776	62.7	24.2	72.1519	82.4	2.79	96.725
	82.8	8.14	91.049	73.2	6.83	91.4657	71.4	12.8	84.7981	79.9	2.86	96.5442
Average	82.4	7.665	91.4938	74.05	5.23	93.4216	67.05	18.5	78.475	81.15	2.825	96.6346
SD	0.565685	0.671751	0.628982	1.20208	2.26274	2.7661	6.15183	8.06102	8.94221	1.76777	0.0494975	0.127805
SEM	0.326599	0.387836	0.363143	0.694022	1.30639	1.59701	3.55176	4.65403	5.16279	1.02062	0.0285774	0.0737882
Day7	6.36	1.2	84.127	20.8	1.38	93.7782	3.79	3.82	49.8029	22.2	7.44	74.8988
	4.27	2.45	63.5417	2.67	0.31	89.5973	4.31	7.52	36.4328	20.1	6.44	75.7347
	0.537	0.42	56.1129	4.61	1.09	80.8772	5.39	8.41	39.058	14.2	4.8	74.7368
Average	3.72233	1.35667	67.9272	9.36	0.926667	88.0842	4.49667	6.58333	41.7646	18.8333	6.22667	75.1235
SD	2.94988	1.02403	14.5128	9.9547	0.553384	6.58224	0.81617	2.43414	7.08407	4.14769	1.33287	0.535544
SEM	1.70311	0.591223	8.37899	5.74735	0.319496	3.80026	0.471216	1.40535	4.08999	2.39467	0.769531	0.309197
Day14	0.44	0.27	61.9718	1.88	0.57	76.7347	0.1	0.4	20	3.85	3.27	54.073
	0.46	0.08	85.1852	0.3	0.26	53.5714	0.11	0.11	50	1.76	1.95	47.4394
	0.2	0.11	64.5161	0.17	0.16	51.5152	0.09	0.21	30	2.67	1.83	59.3333
Average	0.366667	0.153333	70.5577	0.783333	0.33	60.6071	0.1	0.24	33.3333	2.76	2.35	53.6152
SD	0.144684	0.102144	12.7315	0.951963	0.213776	14.0047	0.01	0.147309	15.2753	1.0479	0.798999	5.96019
SEM	0.0835331	0.0589727	7.35052	0.549616	0.123423	8.08562	0.0057735	0.085049	8.81917	0.605007	0.461303	3.44112
Day28	0.11	0.09	55	0.17	0.14	54.8387	0.07	0.19	26.9231	0.13	0.62	17.3333
	0.29	0.13	69.0476	0.05	0.07	41.6667	0.03	0.14	17.6471	0.33	0.44	42.8571
	0.17	0.03	85	0.04	0.19	17.3913	0.09	0.27	25	0.1	0.15	40
Average	0.19	0.0833333	69.6825	0.0866667	0.133333	37.9656	0.0633333	0.2	23.19	0.186667	0.403333	33.3968
SD	0.0916515	0.0503322	15.0101	0.0723418	0.0602771	18.9961	0.0305505	0.0655744	4.89572	0.125033	0.237136	13.9846
SEM	0.052915	0.0290593	8.66607	0.0417665	0.034801	10.9674	0.0176383	0.0378594	2.82655	0.072188	0.13691	8.07398
SSEA-3
	MEL1			WA09			hiPS-NHF1.3			hiPS-PDL-D1C6
	Q2	Q1	Q2/Q1+Q2	Q2	Q1	Q2/Q1+Q2	Q2	Q1	Q2/Q1+Q2	Q2	Q1	Q2/Q1+Q2
Day0							56.8	28.8	66.3551	85.9	3.07	96.5494
	n.d.	n.d.		n.d.	n.d.		60.4	25.3	70.4784	80.9	6.11	92.9778
							70.6	13.4	84.0476	79.7	2.92	96.4657
Average							62.6	22.5	73.6271	82.1667	4.03333	95.331
SD							7.15821	8.07279	9.25697	3.28836	1.80001	2.03833
SEM							4.1328	4.66083	5.34451	1.89854	1.03924	1.17683
Day7							3.85	3.82	50.1956	23.1	6.73	77.4388
	n.d.	n.d.		n.d.	n.d.		5.65	5.88	49.0026	23.2	3.14	88.079
							5.9	8.47	41.0578	14.8	3.21	82.1766
Average							5.13333	6.05667	46.752	20.3667	4.36	82.5648
SD							1.11841	2.33003	4.96728	4.82113	2.05278	5.33069
SEM							0.645712	1.34524	2.86786	2.78348	1.18517	3.07767
Day14							0.04	0.22	15.3846	4.16	2.47	62.7451
	n.d.	n.d.		n.d.	n.d.		0.09	0.18	33.3333	3.07	1.85	62.3984
							0.1	0.36	21.7391	3.36	2.05	62.1072
Average							0.0766667	0.253333	23.4857	3.53	2.12333	62.4169
SD							0.0321455	0.0945163	9.10093	0.564535	0.316439	0.319348
SEM							0.0185592	0.054569	5.25443	0.325935	0.182696	0.184375
Day28							0.12	0.29	29.2683	0.15	0.73	17.0455
	n.d.	n.d.		n.d.	n.d.		0.06	0.15	28.5714	0.23	0.4	36.5079
							0.09	0.2	31.0345	0.06	0.19	24
Average							0.09	0.213333	29.6247	0.146667	0.44	25.8511
SD							0.03	0.070946	1.26962	0.085049	0.272213	9.86241
SEM							0.0173205	0.0409607	0.733018	0.0491031	0.157162	5.69406
CD9
	MEL1			WA09			hiPS-NHF1.3			hiPS-PDL-D1C6
	Q2	Q1	Q2/Q1+Q2	Q2	Q1	Q2/Q1+Q2	Q2	Q1	Q2/Q1+Q2	Q2	Q1	Q2/Q1+Q2
Day0	89.6	0.23	99.744	90.5	0.32	99.6477	85.8	0.31	99.64	87.2	0.17	99.8054
	90.8	1.08	98.8246	81.7	0.1	99.8778	87.9	0.18	99.7956	87.7	0.07	99.9202
	86.8	1.19	98.6476	85.6	0.22	99.7436	85.5	0.57	99.3377	81.3	0.06	99.9263
Average	89.0667	0.833333	99.072	85.9333	0.213333	99.7564	86.4	0.353333	99.5911	85.4	0.1	99.884
SD	2.05264	0.525389	0.5886	4.40946	0.110151	0.115573	1.30767	0.198578	0.232825	3.55949	0.0608276	0.0680924
SEM	1.18509	0.303333	0.339828	2.5458	0.0635959	0.0667259	0.754983	0.114649	0.134421	2.05508	0.0351188	0.0393132
Day7	13.4	0.85	94.0351	20.9	0.44	97.9381	6.97	0.14	98.0309	29.4	1.86	94.0499
	9.39	0.22	97.7107	9.05	0.03	99.6696	12.2	0.08	99.3485	26.4	1.35	95.1351
	2.21	0.02	99.1031	8.01	0.36	95.6989	14	0.28	98.0392	18.1	0.65	96.5333
Average	8.33333	0.363333	96.9496	12.6533	0.276667	97.7689	11.0567	0.166667	98.4729	24.6333	1.28667	95.2395
SD	5.66934	0.433167	2.61834	7.16073	0.217332	1.99074	3.6518	0.102632	0.758335	5.85349	0.607481	1.245
SEM	3.2732	0.250089	1.5117	4.13425	0.125477	1.14936	2.10837	0.0592546	0.437825	3.37951	0.350729	0.718799
Day14	8.63	0.02	99.7688	11	0.02	99.8185	3.2	0.02	99.3789	7.46	0.11	98.5469
	2.07	0.02	99.0431	10.5	0.04	99.6205	0.43	0	100	6.6	0.11	98.3607
	0.901	0.03	96.7777	3.31	0.12	96.5015	0.3	0	100	8.36	0.23	97.3225
Average	3.867	0.0233333	98.5298	8.27	0.06	98.6468	1.31	0.00666667	99.793	7.47333	0.15	98.0767
SD	4.16609	0.0057735	1.56021	4.30275	0.052915	1.86058	1.63808	0.011547	0.358603	0.880076	0.069282	0.659765
SEM	2.40529	0.00333333	0.900789	2.4842	0.0305505	1.0742	0.945745	0.00666667	0.207039	0.508112	0.04	0.380916
Day28	6.19	0.05	99.1987	1.86	0.07	96.3731	0.57	0	100	3.03	0.06	98.0583
	4.47	0	100	2.17	0	100	0.74	0	100	0.57	0	100
	5.29	0	100	12.9	0.01	99.9225	0.51	0	100	0.53	0	100
Average	5.31667	0.0166667	99.7329	5.64333	0.0266667	98.7652	0.606667	0	100	1.37667	0.02	99.3528
SD	0.86031	0.0288675	0.46262	6.28637	0.0378594	2.07202	0.119304	0	0	1.43197	0.034641	1.12107
SEM	0.4967	0.0166667	0.267094	3.62944	0.0218581	1.19628	0.0688799	0	0	0.826747	0.02	0.647249
UEA-I Lectin
	MEL1			WA09			hiPS-NHF1.3			hiPS-PDL-D1C6
Day0	Q2	Q1	Q2/Q1+Q2	Q2	Q1	Q2/Q1+Q2	Q2	Q1	Q2/Q1+Q2	Q2	Q1	Q2/Q1+Q2
	90.4	0.73	99.1989	77.9	0.66	99.1599	86.4	0.66	99.2419	84.5	0.35	99.5875
	91.6	0.59	99.36	81.7	0.63	99.2348	84.5	1.11	98.7034	82.9	0.9	98.926
Average	91	0.66	99.2795	79.8	0.645	99.1973	85.45	0.885	98.9727	83.7	0.625	99.2568
SD	0.848528	0.0989949	0.113894	2.68701	0.0212132	0.0529687	1.3435	0.318198	0.380763	1.13137	0.388909	0.467746
SEM	0.489898	0.0571548	0.0657569	1.55134	0.0122474	0.0305815	0.775672	0.183712	0.219833	0.653197	0.224537	0.270053
Day7	4.83	1.29	78.9216	18.5	1.83	90.9985	6.88	0.94	87.9795	27	2.98	90.06
	5.69	1.2	82.5835	3.05	0.13	95.9119	11	0.52	95.4861	28.4	1.93	93.6367
	0.73	0.35	67.5926	5.51	0.96	85.1623	10.6	0.93	91.9341	18.8	2.1	89.9522
Average	3.75	0.946667	76.3659	9.02	0.973333	90.6909	9.49333	0.796667	91.7999	24.7333	2.33667	91.2163
SD	2.65051	0.518684	7.81538	8.30155	0.850078	5.38143	2.27203	0.239653	3.75508	5.18588	0.56359	2.0968
SEM	1.53027	0.299462	4.51221	4.7929	0.490793	3.10697	1.31176	0.138363	2.168	2.99407	0.325389	1.21059
Day14	0.77	0.05	93.9024	1.2	0.28	81.0811	0.36	0.08	81.8182	6.37	0.27	95.9337
	0.17	0.02	89.4737	0.32	0.21	60.3774	0.13	0.02	86.6667	5.18	0.67	88.547
	0.12	0.02	85.7143	0.12	0.09	57.1429	0.18	0.03	85.7143	3.49	0.36	90.6494
Average	0.353333	0.03	89.6968	0.546667	0.193333	66.2004	0.223333	0.0433333	84.733	5.01333	0.433333	91.71
SD	0.361709	0.0173205	4.09863	0.574572	0.0960902	12.9881	0.120968	0.0321455	2.56887	1.44722	0.209841	3.80588
SEM	0.208833	0.01	2.36635	0.331729	0.0554777	7.49868	0.0698411	0.0185592	1.48314	0.83555	0.121152	2.19733
Day28	0.07	0.03	70	0.07	0.13	35	0.04	0.1	28.5714	0.22	0.53	29.3333
	0.18	0.02	90	0.05	0.11	31.25	0.07	0.05	58.3333	0.12	0.18	40
	0.16	0.04	80	0.07	0.13	35	0.09	0.12	42.8571	0.17	0.06	73.913
Average	0.136667	0.03	80	0.0633333	0.123333	33.75	0.0666667	0.09	43.254	0.17	0.256667	47.7488
SD	0.0585947	0.01	10	0.011547	0.011547	2.16506	0.0251661	0.0360555	14.8849	0.05	0.244199	23.2781
SEM	0.0338296	0.0057735	5.7735	0.00666667	0.00666667	1.25	0.0145297	0.0208167	8.59381	0.0288675	0.140989	13.4396
n.d.. = not done
